# Supplementary material for: Translation rate is controlled by coupled trade-offs between site accessibility, selective RNA unfolding and sliding at upstream standby sites
Source: Nucleic Acids Res. 2013 Nov 14;42(4):2646–59. doi: 10.1093/nar/gkt1139 (PMC3936740; doi:10.1093/nar/gkt1139)
Supplement: Supplementary Data [file supp_gkt1139_nar-02492-r-2013-File010.xls]

## Sheet: Supplemental Data
	The first 102 nt of mRFP1 coding section including start codon ATG is shown (only first 35nt was used in the model).
	ATGgcGAGCTCtgaagacgttatcaaagagttcatgcgtttcaaagttcgtatggaaggttccgttaacggtcacgagttcgaaatcgaaggtgaaggtgaa
Name	Structural determinants before partial unfolding of structure	Number of Hairpins	Appeared in Figure		mRNA sequence (from +1 to ATG)	Fluorescence [au]		Log Fluorescence	n (replicates)	Apparent DG_standby	Lower error DG_standby	Upper error DG_standby	DG_total	DG_mRNA	DG_mRNA_rRNA	DG_spacing	DG_start	Predicted DG_standby	DDG_other	Position of optimum hairpin	DG_structure_folding	Distal (D)	Hairpin_height (H)	Proximal (P)	As	DG_distortion	DG_sliding	DG_unfolding	number_unfolded_bp	5' UTR Length	DDG_standby : (measured - predicted)	comments
						mean	std		-	kcal/mol	kcal/mol	kcal/mol	kcal/mol	kcal/mol	kcal/mol	kcal/mol	kcal/mol	kcal/mol	kcal/mol	(closing bp x , closing bp y)	kcal/mol	nt	nt	nt	-	kcal/mol	kcal/mol	kcal/mol	bp	nt	kcal/mol
	A 18 nt hairpin with constant distal length (D=6) and varying proximal length – GC rich closing base pairs / poly-A single stranded
5'UTR_1	D=6, H=18, P=1	1	2-C , 2-F , 5-B		TCTAGAGGCCGACGCAAGCCCATATCGGGGCTTCCGTCGGCCATAAGGAGGTAAAAAATG	279.362	102.016	5.63251	3	8.72933	0.718791	1.03222	-0.6462	-35	-42.281	0	-1.194	7.8288	0.6	(6, 41)	-27.3	6	15	1	7	7.8288	0	0	0	57	0.900528
5'UTR_2	D=6, H=18, P=2	1	2-C , 2-F , 5-B		TCTAGAGGCCGACGCAAGCCCATATCGGGGCTTCCGTCGGCCAATAAGGAGGTAAAAAATG	700.138	89.8308	6.55128	3	7.28783	0.331968	0.372956	-2.302	-34.4	-42.281	0	-1.194	6.773	0	(6, 41)	-27.3	6	15	2	8	6.773	0	0	0	58	0.514826
5'UTR_3	D=6, H=18, P=3	1	2-C , 2-F , 5-B		TCTAGAGGCCGACGCAAGCCCATATCGGGGCTTCCGTCGGCCAAATAAGGAGGTAAAAAATG	958.882	170.184	6.86577	3	6.58903	0.412362	0.484235	-3.2814	-34.4	-42.281	0	-1.194	5.7936	0	(6, 41)	-27.3	6	15	3	9	5.7936	0	0	0	59	0.795427
5'UTR_4	D=6, H=18, P=5	1	2-C , 2-F , 5-B		TCTAGAGGCCGACGCAAGCCCATATCGGGGCTTCCGTCGGCCAAAAATAAGGAGGTAAAAAATG	3037.86	383.067	8.01891	3	4.02675	0.328463	0.368375	-5.011	-34.4	-42.281	0	-1.194	4.064	0	(6, 41)	-27.3	6	15	5	11	4.064	0	0	0	61	-0.0372483
5'UTR_5	D=6, H=18, P=8	1	2-C , 2-F , 5-B		TCTAGAGGCCGACGCAAGCCCATATCGGGGCTTCCGTCGGCCAAAAAAAATAAGGAGGTAAAAAATG	8127.45	901.483	9.003	3	1.84009	0.304766	0.338	-7.0324	-34.4	-42.281	0	-1.194	2.0426	0	(6, 41)	-27.3	6	15	8	14	2.0426	0	0	0	64	-0.202508
5'UTR_6	D=6, H=18, P=12	1	2-C , 2-F , 5-B		TCTAGAGGCCGACGCAAGCCCATATCGGGGCTTCCGTCGGCCAAAAAAAAAAAATAAGGAGGTAAAAAATG	14064.5	3850.38	9.55141	3	0.621533	0.572144	0.742435	-8.658	-34.4	-42.281	0	-1.194	0.417	0	(6, 41)	-27.3	6	15	12	18	0.417	0	0	0	68	0.204533
5'UTR_7	D=6, H=18, P=15	1	2-C , 2-F , 5-B		TCTAGAGGCCGACGCAAGCCCATATCGGGGCTTCCGTCGGCCAAAAAAAAAAAAAAATAAGGAGGTAAAAAATG	13018.7	2952.27	9.47414	3	0.793225	0.494473	0.610381	-9.075	-34.4	-42.281	0	-1.194	-3.77476e-15	0	(6, 41)	-27.3	6	15	15	21	-3.77476e-15	0	0	0	71	0.793225
	A 15 nt hairpin with constant distal length (D=6) and varying proximal length – GC rich closing base pairs / poly-A single stranded
5'UTR_8	D=6, H=15, P=1	1	2-C , 2-F , 5-B	P = 8 / P = 4	TCTAGAGGCCGACGCAAGATATCGCTTCCGTCGGCCATAAGGAGGTAAAAAATG	261.061	27.741	5.56475	3	8.87988	0.29767	0.329113	-0.6462	-24.9	-32.181	0	-1.194	7.8288	0.6	(6, 35)	-17.2	6	15	1	7	7.8288	0	0	0	51	1.05108
5'UTR_9	D=6, H=15, P=2	1	2-C , 2-F , 5-B	3.96309	TCTAGAGGCCGACGCAAGATATCGCTTCCGTCGGCCAATAAGGAGGTAAAAAATG	519.728	102.901	6.25331	3	7.94992	0.44651	0.535112	-2.302	-24.3	-32.181	0	-1.194	6.773	0	(6, 35)	-17.2	6	15	2	8	6.773	0	0	0	52	1.17692
5'UTR_10	D=6, H=15, P=3	1	2-C , 2-F , 5-B	Slope	TCTAGAGGCCGACGCAAGATATCGCTTCCGTCGGCCAAATAAGGAGGTAAAAAATG	1099.56	148.876	7.00267	3	6.28484	0.343314	0.387945	-3.2814	-24.3	-32.181	0	-1.194	5.7936	0	(6, 35)	-17.2	6	15	3	9	5.7936	0	0	0	53	0.491239
5'UTR_11	D=6, H=15, P=4	1	2-C , 2-F , 5-B , S2-AB	0.360388	TCTAGAGGCCGACGCAAGATATCGCTTCCGTCGGCCAAAATAAGGAGGTAAAAAATG	1928.16	542.076	7.56432	3	5.03684	0.584208	0.764162	-4.1844	-24.3	-32.181	0	-1.194	4.8906	0	(6, 35)	-17.2	6	15	4	10	4.8906	0	0	0	54	0.14624
5'UTR_12	D=6, H=15, P=5	1	2-C , 2-E , 2-F , 5-B		TCTAGAGGCCGACGCAAGATATCGCTTCCGTCGGCCAAAAATAAGGAGGTAAAAAATG	2226.73	325.042	7.70829	3	4.71695	0.360439	0.411014	-5.011	-24.3	-32.181	0	-1.194	4.064	0	(6, 35)	-17.2	6	15	5	11	4.064	0	0	0	55	0.652947
5'UTR_13	D=6, H=15, P=6	1	2-C , 2-F , 5-B		TCTAGAGGCCGACGCAAGATATCGCTTCCGTCGGCCAAAAAATAAGGAGGTAAAAAATG	4326.06	896.747	8.37241	3	3.24126	0.462017	0.558952	-5.7612	-24.3	-32.181	0	-1.194	3.3138	0	(6, 35)	-17.2	6	15	6	12	3.3138	0	0	0	56	-0.0725371
5'UTR_14	D=6, H=15, P=7	1	2-C , 2-F , 5-B		TCTAGAGGCCGACGCAAGATATCGCTTCCGTCGGCCAAAAAAATAAGGAGGTAAAAAATG	5387.56	682.723	8.59185	3	2.75368	0.329453	0.369667	-6.435	-24.3	-32.181	0	-1.194	2.64	0	(6, 35)	-17.2	6	15	7	13	2.64	0	0	0	57	0.113678
5'UTR_15	D=6, H=15, P=8	1	2-C , 2-F , 5-B		TCTAGAGGCCGACGCAAGATATCGCTTCCGTCGGCCAAAAAAAATAAGGAGGTAAAAAATG	7641.48	2148	8.94135	3	1.97709	0.584145	0.764048	-7.0324	-24.3	-32.181	0	-1.194	2.0426	0	(6, 35)	-17.2	6	15	8	14	2.0426	0	0	0	58	-0.0655094
5'UTR_16	D=6, H=15, P=9	1	2-C , 2-F , 5-B		TCTAGAGGCCGACGCAAGATATCGCTTCCGTCGGCCAAAAAAAAATAAGGAGGTAAAAAATG	9909.73	1360.83	9.20127	3	1.39954	0.346418	0.392086	-7.5534	-24.3	-32.181	0	-1.194	1.5216	0	(6, 35)	-17.2	6	15	9	15	1.5216	0	0	0	59	-0.122063
5'UTR_17	D=6, H=15, P=10	1	2-C , 2-F , 5-B		TCTAGAGGCCGACGCAAGATATCGCTTCCGTCGGCCAAAAAAAAAATAAGGAGGTAAAAAATG	10545.9	1074.85	9.26349	3	1.26128	0.29114	0.321024	-7.998	-24.3	-32.181	0	-1.194	1.077	0	(6, 35)	-17.2	6	15	10	16	1.077	0	0	0	60	0.184285
5'UTR_18	D=6, H=15, P=11	1	2-C , 2-F , 5-B		TCTAGAGGCCGACGCAAGATATCGCTTCCGTCGGCCAAAAAAAAAAATAAGGAGGTAAAAAATG	15819.2	2401.5	9.66898	3	0.360287	0.36997	0.424085	-8.3662	-24.3	-32.181	0	-1.194	0.7088	0	(6, 35)	-17.2	6	15	11	17	0.7088	0	0	0	61	-0.348513
5'UTR_19	D=6, H=15, P=12	1	2-C , 2-F , 5-B , S2-AB		TCTAGAGGCCGACGCAAGATATCGCTTCCGTCGGCCAAAAAAAAAAAATAAGGAGGTAAAAAATG	14782.3	3926.26	9.60118	3	0.510936	0.558746	0.718703	-8.658	-24.3	-32.181	0	-1.194	0.417	0	(6, 35)	-17.2	6	15	12	18	0.417	0	0	0	62	0.0939363
5'UTR_20	D=6, H=15, P=13	1	2-C , 2-F , 5-B		TCTAGAGGCCGACGCAAGATATCGCTTCCGTCGGCCAAAAAAAAAAAAATAAGGAGGTAAAAAATG	13086.1	3863.08	9.47931	3	0.781744	0.607129	0.806408	-8.8734	-24.3	-32.181	0	-1.194	0.2016	0	(6, 35)	-17.2	6	15	13	19	0.2016	0	0	0	63	0.580144
5'UTR_21	D=6, H=15, P=14	1	2-C , 2-F , 5-B		TCTAGAGGCCGACGCAAGATATCGCTTCCGTCGGCCAAAAAAAAAAAAAATAAGGAGGTAAAAAATG	13480.6	4615.62	9.50901	3	0.715745	0.682878	0.955709	-9.0124	-24.3	-32.181	0	-1.194	0.0626	0	(6, 35)	-17.2	6	15	14	20	0.0626	0	0	0	64	0.653145
5'UTR_22	D=6, H=15, P=15	1	2-C , 2-F , 5-B		TCTAGAGGCCGACGCAAGATATCGCTTCCGTCGGCCAAAAAAAAAAAAAAATAAGGAGGTAAAAAATG	17031.4	4034.59	9.74281	3	0.196232	0.511289	0.637869	-9.075	-24.3	-32.181	0	-1.194	-3.77476e-15	0	(6, 35)	-17.2	6	15	15	21	-3.77476e-15	0	0	0	65	0.196232
5'UTR_23	D=6, H=15, P=16	1	2-C , 2-F , 5-B		TCTAGAGGCCGACGCAAGATATCGCTTCCGTCGGCCAAAAAAAAAAAAAAAATAAGGAGGTAAAAAATG	13152.8	4218.49	9.48439	3	0.770448	0.648331	0.885687	-9.075	-24.3	-32.181	0	-1.194	0	0	(6, 35)	-17.2	6	15	16	22	0	0	0	0	66	0.770448
5'UTR_24	D=6, H=15, P=17	1	2-C , 2-F , 5-B		TCTAGAGGCCGACGCAAGATATCGCTTCCGTCGGCCAAAAAAAAAAAAAAAAATAAGGAGGTAAAAAATG	12156.9	4061.72	9.40565	3	0.945406	0.669717	0.928636	-9.075	-24.3	-32.181	0	-1.194	0	0	(6, 35)	-17.2	6	15	17	23	0	0	0	0	67	0.945406
5'UTR_25	D=6, H=15, P=18	1	2-C , 5-B		TCTAGAGGCCGACGCAAGATATCGCTTCCGTCGGCCAAAAAAAAAAAAAAAAAATAAGGAGGTAAAAAATG	11406.5	3595.4	9.34194	3	1.08698	0.639461	0.868244	-9.075	-24.3	-32.181	0	-1.194	0	0	(6, 35)	-17.2	6	15	18	24	0	0	0	0	68	1.08698
5'UTR_26	D=6, H=15, P=19	1	2-C , 5-B		TCTAGAGGCCGACGCAAGATATCGCTTCCGTCGGCCAAAAAAAAAAAAAAAAAAATAAGGAGGTAAAAAATG	9702.58	3309	9.18015	3	1.44648	0.680743	0.951283	-9.075	-24.3	-32.181	0	-1.194	0	0	(6, 35)	-17.2	6	15	19	25	0	0	0	0	69	1.44648
5'UTR_27	D=6, H=15, P=20	1	2-C , 5-B		TCTAGAGGCCGACGCAAGATATCGCTTCCGTCGGCCAAAAAAAAAAAAAAAAAAAATAAGGAGGTAAAAAATG	12578.4	2765.96	9.43974	3	0.869663	0.483029	0.592006	-9.075	-24.3	-32.181	0	-1.194	0	0	(6, 35)	-17.2	6	15	20	26	0	0	0	0	70	0.869663
5'UTR_28	D=6, H=15, P=24	1	5-B , S2-AB		TCTAGAGGCCGACGCAAGATATCGCTTCCGTCGGCCAAAAAAAAAAAAAAAAAAAAAAAATAAGGAGGTAAAAAATG	5614.29	1813.6	8.63307	3	2.66208	0.652024	0.893013	-9.075	-24.3	-32.181	0	-1.194	0	0	(6, 35)	-17.2	6	15	24	30	0	0	0	0	74	2.66208	Long proximal binding site reduces mRNA stability.
	A 12 nt hairpin with constant distal length (D=6) and varying proximal length – GC rich closing base pairs / poly-A single stranded
5'UTR_29	D=6, H=12, P=1	1	2-C , 2-F , 5-B		TCTAGAGGCCGACGGATATCGCCGTCGGCCATAAGGAGGTAAAAAATG	1098.92	361.537	7.00208	3	5.68614	0.661558	0.912099	-3.5844	-26.3	-33.581	0	-1.194	4.8906	0.6	(6, 29)	-18.6	6	12	1	10	4.8906	0	0	0	45	0.795536
5'UTR_30	D=6, H=12, P=2	1	2-C , 2-F , 5-B		TCTAGAGGCCGACGGATATCGCCGTCGGCCAATAAGGAGGTAAAAAATG	1412.29	319.322	7.25297	3	5.72866	0.493359	0.60858	-5.011	-25.7	-33.581	0	-1.194	4.064	0	(6, 29)	-18.6	6	12	2	11	4.064	0	0	0	46	1.66466
5'UTR_31	D=6, H=12, P=3	1	2-C , 2-F , 5-B		TCTAGAGGCCGACGGATATCGCCGTCGGCCAAATAAGGAGGTAAAAAATG	3988.39	688.673	8.29114	3	3.42184	0.404374	0.472648	-5.7612	-25.7	-33.581	0	-1.194	3.3138	0	(6, 29)	-18.6	6	12	3	12	3.3138	0	0	0	47	0.108042
5'UTR_32	D=6, H=12, P=4	1	2-C , 2-F , 5-B		TCTAGAGGCCGACGGATATCGCCGTCGGCCAAAATAAGGAGGTAAAAAATG	8981.28	2230.21	9.1029	3	1.61812	0.530224	0.669533	-6.435	-25.7	-33.581	0	-1.194	2.64	0	(6, 29)	-18.6	6	12	4	13	2.64	0	0	0	48	-1.02188
5'UTR_33	D=6, H=12, P=5	1	2-C , 2-F , 5-B		TCTAGAGGCCGACGGATATCGCCGTCGGCCAAAAATAAGGAGGTAAAAAATG	9433.44	1793.28	9.15202	3	1.50898	0.433355	0.515252	-7.0324	-25.7	-33.581	0	-1.194	2.0426	0	(6, 29)	-18.6	6	12	5	14	2.0426	0	0	0	49	-0.533617
5'UTR_34	D=6, H=12, P=8	1	2-C , 2-F , 5-B		TCTAGAGGCCGACGGATATCGCCGTCGGCCAAAAAAAATAAGGAGGTAAAAAATG	14310.4	1852.94	9.56874	3	0.583014	0.333843	0.375417	-8.3662	-25.7	-33.581	0	-1.194	0.7088	0	(6, 29)	-18.6	6	12	8	17	0.7088	0	0	0	52	-0.125786
5'UTR_35	D=6, H=12, P=12	1	2-C , 2-F , 5-B		TCTAGAGGCCGACGGATATCGCCGTCGGCCAAAAAAAAAAAATAAGGAGGTAAAAAATG	20833.1	4356.35	9.9443	3	-0.251466	0.465048	0.563666	-9.075	-25.7	-33.581	0	-1.194	-3.77476e-15	0	(6, 29)	-18.6	6	12	12	21	-3.77476e-15	0	0	0	56	-0.251466
5'UTR_36	D=6, H=12, P=15	1	2-C , 5-B		TCTAGAGGCCGACGGATATCGCCGTCGGCCAAAAAAAAAAAAAAATAAGGAGGTAAAAAATG	17833.3	2514.71	9.78883	3	0.0939945	0.35238	0.400092	-9.075	-25.7	-33.581	0	-1.194	0	0	(6, 29)	-18.6	6	12	15	24	0	0	0	0	59	0.0939945
	A 9 nt hairpin with constant distal length (D=6) and varying proximal length – GC rich closing base pairs / poly-A single stranded
5'UTR_37	D=6, H=9, P=1	1	2-C , 2-F , 5-B		TCTAGAGGCCCGATATCGCGGGCCATAAGGAGGTAAAAAATG	3630.83	552.492	8.19722	3	3.03055	0.370557	0.424895	-5.835	-19.3	-26.581	0	-1.194	2.64	0.6	(6, 23)	-11.6	6	9	1	13	2.64	0	0	0	39	0.390551
5'UTR_38	D=6, H=9, P=2	1	2-C , 2-F , 5-B		TCTAGAGGCCCGATATCGCGGGCCAATAAGGAGGTAAAAAATG	5206.52	802.407	8.55767	3	2.82963	0.373751	0.429317	-7.0324	-18.7	-26.581	0	-1.194	2.0426	0	(6, 23)	-11.6	6	9	2	14	2.0426	0	0	0	40	0.787028
5'UTR_39	D=6, H=9, P=3	1	2-C , 2-F , 5-B		TCTAGAGGCCCGATATCGCGGGCCAAATAAGGAGGTAAAAAATG	8265.2	1386.88	9.01981	3	1.80275	0.396302	0.46106	-7.5534	-18.7	-26.581	0	-1.194	1.5216	0	(6, 23)	-11.6	6	9	3	15	1.5216	0	0	0	41	0.281147
5'UTR_40	D=6, H=9, P=4	1	2-C , 2-F , 5-B		TCTAGAGGCCCGATATCGCGGGCCAAAATAAGGAGGTAAAAAATG	10815.8	1630.83	9.28876	3	1.20513	0.368289	0.421768	-7.998	-18.7	-26.581	0	-1.194	1.077	0	(6, 23)	-11.6	6	9	4	16	1.077	0	0	0	42	0.128129
5'UTR_41	D=6, H=9, P=5	1	2-C , 2-E , 2-F , 5-B		TCTAGAGGCCCGATATCGCGGGCCAAAAATAAGGAGGTAAAAAATG	17544.7	2752.7	9.77251	3	0.13025	0.378318	0.43567	-8.3662	-18.7	-26.581	0	-1.194	0.7088	0	(6, 23)	-11.6	6	9	5	17	0.7088	0	0	0	43	-0.57855
5'UTR_42	D=6, H=9, P=8	1	2-C , 2-F , 5-B		TCTAGAGGCCCGATATCGCGGGCCAAAAAAAATAAGGAGGTAAAAAATG	14746.3	1225.23	9.59875	3	0.516342	0.264022	0.28836	-9.0124	-18.7	-26.581	0	-1.194	0.0626	0	(6, 23)	-11.6	6	9	8	20	0.0626	0	0	0	46	0.453742
5'UTR_43	D=6, H=9, P=12	1	2-C , 5-B		TCTAGAGGCCCGATATCGCGGGCCAAAAAAAAAAAATAAGGAGGTAAAAAATG	17962.8	2095.01	9.79606	3	0.0779268	0.313591	0.349187	-9.075	-18.7	-26.581	0	-1.194	0	0	(6, 23)	-11.6	6	9	12	24	0	0	0	0	50	0.0779268
5'UTR_44	D=6, H=9, P=15	1	2-C , 5-B		TCTAGAGGCCCGATATCGCGGGCCAAAAAAAAAAAAAAATAAGGAGGTAAAAAATG	16526.5	1446.54	9.71272	3	0.2631	0.270214	0.295681	-9.075	-18.7	-26.581	0	-1.194	0	0	(6, 23)	-11.6	6	9	15	27	0	0	0	0	53	0.2631
5'UTR_45	D=6, H=9, P=20	1	2-C , 5-B		TCTAGAGGCCCGATATCGCGGGCCAAAAAAAAAAAAAAAAAAAATAAGGAGGTAAAAAATG	9898.14	1396.17	9.2001	3	1.40214	0.352449	0.400184	-9.075	-18.7	-26.581	0	-1.194	0	0	(6, 23)	-11.6	6	9	20	32	0	0	0	0	58	1.40214
	A 18 nt hairpin with varying distal length and constant proximal length (P=1) – GC rich closing base pairs / poly-A single stranded
5'UTR_46	D=2, H=18, P=1	1	2-D , 2-F , 5-B	D = 8 / D = 4	TCGGCCGACGCAAGCCCATATCGGGGCTTCCGTCGGCCATAAGGAGGTAAAAAATG	93.5175	45.9374	4.53815	3	11.761	0.909182	1.51672	3.741	-34.4	-42.281	0	-1.194	12.816	0	(2, 37)	-27.3	2	15	1	3	12.816	0	0	0	53	-1.055
5'UTR_47	D=3, H=18, P=1	1	2-D , 2-F , 5-B	4.17144	TCAGGCCGACGCAAGCCCATATCGGGGCTTCCGTCGGCCATAAGGAGGTAAAAAATG	114.097	45.3577	4.73705	3	11.319	0.769013	1.14619	2.3796	-34.4	-42.281	0	-1.194	11.4546	0	(3, 38)	-27.3	3	15	1	4	11.4546	0	0	0	54	-0.135568
5'UTR_48	D=4, H=18, P=1	1	2-D , 2-F , 5-B	Slope	TCAAGGCCGACGCAAGCCCATATCGGGGCTTCCGTCGGCCATAAGGAGGTAAAAAATG	209.143	105.499	5.34302	3	9.97258	0.92834	1.57464	1.0946	-34.4	-42.281	0	-1.194	10.1696	0	(4, 39)	-27.3	4	15	1	5	10.1696	0	0	0	55	-0.197019
5'UTR_49	D=6, H=18, P=1	1	2-D , 2-F , 5-B	0.342718	TCAAAAGGCCGACGCAAGCCCATATCGGGGCTTCCGTCGGCCATAAGGAGGTAAAAAATG	336.283	157.304	5.81795	3	8.81727	0.87483	1.4177	-1.1462	-34.5	-42.281	0	-1.194	7.8288	0.1	(6, 41)	-27.3	6	15	1	7	7.8288	0	0	0	57	0.988474
5'UTR_50	D=8, H=18, P=1	1	2-D , 2-F , 5-B		TCAAAAAAGGCCGACGCAAGCCCATATCGGGGCTTCCGTCGGCCATAAGGAGGTAAAAAATG	872.427	408.756	6.77128	3	6.79898	0.875941	1.42082	-3.2814	-34.4	-42.281	0	-1.194	5.7936	0	(8, 43)	-27.3	8	15	1	9	5.7936	0	0	0	59	1.00538
5'UTR_51	D=12, H=18, P=1	1	2-D , 2-F , 5-B		TCAAAAAAAAAAGGCCGACGCAAGCCCATATCGGGGCTTCCGTCGGCCATAAGGAGGTAAAAAATG	4507.35	2036.1	8.41346	3	3.15005	0.851043	1.35251	-6.435	-34.4	-42.281	0	-1.194	2.64	0	(12, 47)	-27.3	12	15	1	13	2.64	0	0	0	63	0.510047
5'UTR_52	D=15, H=18, P=1	1	2-D , 2-F , 5-B		TCAAAAAAAAAAAAAGGCCGACGCAAGCCCATATCGGGGCTTCCGTCGGCCATAAGGAGGTAAAAAATG	5743.74	2474.33	8.65587	3	2.61143	0.819653	1.27034	-7.998	-34.4	-42.281	0	-1.194	1.077	0	(15, 50)	-27.3	15	15	1	16	1.077	0	0	0	66	1.53443
	A 15 nt hairpin with varying distal length and constant proximal length (P=1) – AU rich closing base pairs / poly-A single stranded
5'UTR_53	D=1, H=15, P=1	1	3-CDE , 5-B		TCTAGACCGGGCCATATCGGGCGCGGTCTGGCTAAGGAGGTAAAAAATG	431.152	231.512	6.06646	3	8.36509	0.974854	1.72421	0.189	-27	-34.881	0	-1.194	9.264	0	(1, 30)	-19.9	4	12	4	11	4.064	0	5.2	3	46	-0.89891
5'UTR_54	D=2, H=15, P=1	1	3-CDE , 5-B		TCTAGACGAGGGCCATATCGGGCGCTCGTCTAATAAGGAGGTAAAAAATG	610.636	202.116	6.4145	3	7.59174	0.66475	0.918546	-0.3814	-25.9	-33.781	0	-1.194	8.6936	0	(2, 31)	-18.8	4	13	3	9	5.7936	0	2.9	2	47	-1.10186
5'UTR_55	D=3, H=15, P=1	1	3-CDE , 5-B , S5-A		TCTAGACGAGGGGCCATATCGGGCGCTTCGTCTCTAAGGAGGTAAAAAATG	556.531	170.953	6.32172	3	7.79789	0.626517	0.843163	-0.235	-25.2	-33.081	0	-1.194	8.84	0	(3, 32)	-18.1	6	12	4	13	2.64	0	6.2	3	48	-1.04211
5'UTR_56	D=4, H=15, P=1	1	3-CDE , 5-B		TCTAGACTAGAGGGCCATATCGGGCGCTCTAGTCATAAGGAGGTAAAAAATG	228.25	119.858	5.43044	3	9.77833	0.95802	1.66854	-0.411	-26.1	-33.981	0	-1.194	8.664	0	(4, 33)	-19	6	13	3	11	4.064	0	4.6	2	49	1.11433
5'UTR_57	D=6, H=15, P=1	1	3-CDE , 5-B		TCTAGAGACTAGAGGGCCATATCGGGCGCTCTAGTCATAAGGAGGTAAAAAATG	323.745	121.786	5.77996	3	8.4017	0.735973	1.07025	-1.235	-26.7	-33.981	0	-1.194	7.24	0.6	(6, 35)	-19	8	13	3	13	2.64	0	4.6	2	51	1.1617
5'UTR_58	D=8, H=15, P=1	1	2-D , 2-F , 5-B		TCTAGAAAGACTAGAGGGCCATATCGGGCGCTCTAGTCATAAGGAGGTAAAAAATG	965.381	412.941	6.87252	3	6.17402	0.815067	1.25868	-2.8814	-26.5	-33.981	0	-1.194	5.7936	0.4	(8, 37)	-19	8	15	1	9	5.7936	0	0	0	53	0.380418
5'UTR_59	D=10, H=15, P=1	1	2-D , 2-F , 5-B		TCTAGAAAAAGACTAGAGGGCCATATCGGGCGCTCTAGTCATAAGGAGGTAAAAAATG	3416.02	953.001	8.13623	3	3.54605	0.580682	0.757776	-4.791	-26.32	-33.981	0	-1.194	4.064	0.22	(10, 39)	-19	10	15	1	11	4.064	0	0	0	55	-0.517945
5'UTR_60	D=12, H=15, P=1	1	2-D , 2-F , 5-B		TCTAGAAAAAAAGACTAGAGGGCCATATCGGGCGCTCTAGTCATAAGGAGGTAAAAAATG	5653.94	2160.31	8.64011	3	2.64644	0.745158	1.09099	-6.435	-26.1	-33.981	0	-1.194	2.64	0	(12, 41)	-19	12	15	1	13	2.64	0	0	0	57	0.00644224
5'UTR_61	D=15, H=15, P=1	1	2-D , 2-F , 5-B		TCTAGAAAAAAAAAAGACTAGAGGGCCATATCGGGCGCTCTAGTCATAAGGAGGTAAAAAATG	7188.75	2277.81	8.88027	3	2.1128	0.642115	0.873442	-7.998	-26.1	-33.981	0	-1.194	1.077	0	(15, 44)	-19	15	15	1	16	1.077	0	0	0	60	1.0358
	A hairpin with varying hairpin loop and 6nt hairpin stem and constant distal length (D=6) and constant proximal length (P=5) – GC rich closing base pairs / poly-A single stranded
5'UTR_62	D=6, H=10, P=5	1	2-E , 2-F , 5-B		TCTAGAGGCCCGATATAACCCGGGCCAAAAATAAGGAGGTAAAAAATG	10834	2272.01	9.29045	3	1.20139	0.466055	0.565235	-7.998	-18.7	-26.581	0	-1.194	1.077	0	(6, 25)	-11.6	6	10	5	16	1.077	0	0	0	45	0.12439
5'UTR_63	D=6, H=11, P=5	1	2-E , 2-F , 5-B		TCTAGAGGCCCGATATATAACCCGGGCCAAAAATAAGGAGGTAAAAAATG	8433.32	1361.13	9.03995	3	1.758	0.385732	0.446065	-7.5534	-17.8	-25.681	0	-1.194	1.5216	0	(6, 27)	-10.7	6	11	5	15	1.5216	0	0	0	47	0.236403
5'UTR_64	D=6, H=12, P=5	1	2-E , 2-F , 5-B		TCTAGAGGCCCGATATATATAACCCGGGCCAAAAATAAGGAGGTAAAAAATG	6906.57	1453.29	8.84023	3	2.20178	0.467238	0.567084	-7.0324	-17.6	-25.481	0	-1.194	2.0426	0	(6, 29)	-10.5	6	12	5	14	2.0426	0	0	0	49	0.159177
	A hairpin with varying hairpin loop and 12nt hairpin stem and constant distal length (D=6) and constant proximal length (P=5) – GC rich closing base pairs / poly-A single stranded
5'UTR_65	D=6, H=14, P=5	1	2-E , 2-F , 5-B	H = 12 / H = 16	TCTAGAGGCCGACGCAAGAACCCTTCCGTCGGCCAAAAATAAGGAGGTAAAAAATG	4133.35	729.469	8.32684	3	3.34252	0.410704	0.481821	-5.7612	-24.3	-32.181	0	-1.194	3.3138	0	(6, 33)	-17.2	6	14	5	12	3.3138	0	0	0	53	0.0287192
5'UTR_66	D=6, H=16, P=5	1	2-E , 2-F , 5-B	3.10242	TCTAGAGGCCGACGCAAGATATAACCCTTCCGTCGGCCAAAAATAAGGAGGTAAAAAATG	2226.19	374.224	7.70805	3	4.71748	0.396805	0.461778	-5.011	-24.3	-32.181	0	-1.194	4.064	0	(6, 37)	-17.2	6	15	5	11	4.064	0	0	0	57	0.653485
5'UTR_67	D=6, H=17, P=5	1	2-E , 2-F , 5-B	Slope	TCTAGAGGCCGACGCAAGATATATAACCCTTCCGTCGGCCAAAAATAAGGAGGTAAAAAATG	2556.02	600.748	7.84621	3	4.41049	0.508203	0.632781	-5.011	-23.4	-31.281	0	-1.194	4.064	0	(6, 39)	-16.3	6	15	5	11	4.064	0	0	0	59	0.346493
5'UTR_68	D=6, H=18, P=5	1	2-E , 2-F , 5-B	-0.297978	TCTAGAGGCCGACGCAAGATATATATAACCCTTCCGTCGGCCAAAAATAAGGAGGTAAAAAATG	2209.39	451.007	7.70047	3	4.73432	0.456752	0.550805	-5.011	-23.2	-31.081	0	-1.194	4.064	0	(6, 41)	-16.1	6	15	5	11	4.064	0	0	0	61	0.670317
	A long or branched hairpin with constant distal length (D=6) and varying proximal length – GC rich closing base pairs / poly-A single stranded
5'UTR_69	D=6, H=15, P=5	1	2-G , 5-B		TCTAGACGGCGCACCCGGATATCGCCGGGAGCGCCGAAAAATAAGGAGGTAAAAAATG	4235.12	976.413	8.35117	3	3.28847	0.500758	0.620586	-5.011	-29.8	-37.681	0	-1.194	4.064	0	(6, 35)	-22.7	6	15	5	11	4.064	0	0	0	55	-0.775527
5'UTR_70	D=6, H=3-branched, P=5	1 – branched	2-G , 5-B , S3-EF		TCTAGACGGCGCAGGCCCATATCGGGGCCAACGGCCATATCGGGCCGAACCCGGATATCGCCGGGAGCGCCGAAAAATAAGGAGGTAAAAAATG	3077.51	583.579	8.03187	3	3.99794	0.432571	0.514079	-5.30128	-42.9	-50.781	0	-1.194	3.77372	0	(6, 71)	-35.8	6	14.625	5	11.375	3.77372	0	0	0	91	0.224216
5'UTR_71	D=6, H=2-branched, P=1	1 – branched	2-G , 5-B , S3-EF		TCTAGACGGCGCACGGCCATATCGGGCCGAACCCGGATATCGCCGGGAGCGCCGATAAGGAGGTAAAAAATG	1342.98	428.914	7.20264	3	5.14049	0.646159	0.881397	-2.5814	-35.7	-42.881	0	-1.194	5.7936	0.7	(6, 53)	-27.9	6	13	1	9	5.7936	0	0	0	69	-0.653111
5'UTR_72	D=6, H=2-branched, P=3	1 – branched	2-G , 5-B , S3-EF		TCTAGACGGCGCACGGCCATATCGGGCCGAACCCGGATATCGCCGGGAGCGCCGAAATAAGGAGGTAAAAAATG	2797.39	632.951	7.93644	3	4.20999	0.493629	0.609017	-5.011	-35	-42.881	0	-1.194	4.064	0	(6, 53)	-27.9	6	13	3	11	4.064	0	0	0	71	0.145989
5'UTR_73	D=6, H=2-branched, P=5	1 – branched	2-G , 5-B , S3-EF		TCTAGACGGCGCACGGCCATATCGGGCCGAACCCGGATATCGCCGGGAGCGCCGAAAAATAAGGAGGTAAAAAATG	6281.16	1659.33	8.74531	3	2.41268	0.556392	0.714576	-6.435	-35	-42.881	0	-1.194	2.64	0	(6, 53)	-27.9	6	13	5	13	2.64	0	0	0	73	-0.227316
5'UTR_74	D=6, H=2-branched, P=8	1 – branched	2-G , 5-B , S3-EF		TCTAGACGGCGCACGGCCATATCGGGCCGAACCCGGATATCGCCGGGAGCGCCGAAAAAAAATAAGGAGGTAAAAAATG	13129	3213.05	9.48258	3	0.774471	0.524284	0.659518	-7.998	-35	-42.881	0	-1.194	1.077	0	(6, 53)	-27.9	6	13	8	16	1.077	0	0	0	76	-0.302529
5'UTR_75	D=6, H=2-branched, P=12	1 – branched	2-G , 5-B , S3-EF		TCTAGACGGCGCACGGCCATATCGGGCCGAACCCGGATATCGCCGGGAGCGCCGAAAAAAAAAAAATAAGGAGGTAAAAAATG	25378	6674.38	10.1416	3	-0.689958	0.554455	0.71119	-9.0124	-35	-42.881	0	-1.194	0.0626	0	(6, 53)	-27.9	6	13	12	20	0.0626	0	0	0	80	-0.752558
	A 15 nt hairpin with short constant distal length (D=1) and varying proximal length – AU rich closing base pairs / poly-A single stranded
5'UTR_76	D=1, H=15, P=2	1	3-CDE , 5-B		TCTAGACCGGGCCATATCGGGCGCGGTCTGGCATAAGGAGGTAAAAAATG	653.429	252.513	6.48223	3	7.44124	0.751903	1.10639	-0.5612	-27	-34.881	0	-1.194	8.5138	0	(1, 30)	-19.9	4	12	5	12	3.3138	0	5.2	3	47	-1.07256
5'UTR_77	D=1, H=15, P=4	1	3-CDE , 5-B , S5-A		TCTAGACCGGGCCATATCGGGCGCGGTCTGGCAAATAAGGAGGTAAAAAATG	1630.89	781.209	7.39688	3	5.4089	0.891351	1.46458	-1.8324	-27	-34.881	0	-1.194	7.2426	0	(1, 30)	-19.9	4	12	7	14	2.0426	0	5.2	3	49	-1.8337
5'UTR_78	D=1, H=15, P=6	1	3-CDE , 5-B		TCTAGACCGGGCCATATCGGGCGCGGTCTGGCAAAAATAAGGAGGTAAAAAATG	2789.57	684	7.93364	3	4.21621	0.525063	0.660826	-2.835	-27	-34.881	0	-1.194	6.24	0	(1, 30)	-19.9	3	13	8	13	2.64	0	3.6	2	51	-2.02379
5'UTR_79	D=1, H=15, P=8	1	3-CDE , 5-B		TCTAGACCGGGCCATATCGGGCGCGGTCTGGCAAAAAAATAAGGAGGTAAAAAATG	4368.02	1436.92	8.38207	3	3.21981	0.661512	0.912008	-3.9534	-27	-34.881	0	-1.194	5.1216	0	(1, 30)	-19.9	3	13	10	15	1.5216	0	3.6	2	53	-1.90179
5'UTR_80	D=1, H=15, P=10	1	2-G , 5-B		TCTAGACCGGGCCATATCGGGCGCGGTCTGGCAAAAAAAAATAAGGAGGTAAAAAATG	7202.72	2531.89	8.88221	3	2.10848	0.697322	0.986008	-5.011	-27	-34.881	0	-1.194	4.064	0	(1, 30)	-19.9	1	15	10	11	4.064	0	0	0	55	-1.95552
5'UTR_81	D=1, H=15, P=12	1	2-G , 5-B		TCTAGACCGGGCCATATCGGGCGCGGTCTGGCAAAAAAAAAAATAAGGAGGTAAAAAATG	7873.99	3372.46	8.97132	3	1.91049	0.815907	1.26081	-6.435	-27	-34.881	0	-1.194	2.64	0	(1, 30)	-19.9	1	15	12	13	2.64	0	0	0	57	-0.729508
5'UTR_82	D=1, H=15, P=15	1	2-G , 5-B		TCTAGACCGGGCCATATCGGGCGCGGTCTGGCAAAAAAAAAAAAAATAAGGAGGTAAAAAATG	6630.48	1532.05	8.79943	3	2.29243	0.501607	0.62197	-7.998	-27	-34.881	0	-1.194	1.077	0	(1, 30)	-19.9	1	15	15	16	1.077	0	0	0	60	1.21543
	A 15 nt hairpin with varying distal length and constant proximal length (P=4) – AU rich closing base pairs / poly-A single stranded
5'UTR_83	D=0, H=15, P=4	1	3-CDE , 5-B		TCTAGAGCCCGGATATCGCCGCGCTCTGGAAAAATAAGGAGGTAAAAAATG	444.329	100.006	6.09656	3	8.2982	0.491644	0.605813	-0.935	-23.2	-31.081	0	-1.194	8.14	0	(0, 29)	-16.1	3	12	7	13	2.64	0	5.5	3	48	0.158198
5'UTR_84	D=1, H=15, P=4	1	3-CDE , 5-B		TCTAGAGGCCCGGATATCGCCGCGCCTCTGGCAAATAAGGAGGTAAAAAATG	1315.01	376.626	7.1816	3	5.88725	0.592808	0.779863	-1.8324	-24.6	-32.481	0	-1.194	7.2426	0	(1, 30)	-17.5	4	12	7	14	2.0426	0	5.2	3	49	-1.35535
5'UTR_85	D=5, H=15, P=4	1	3-CDE, 5-B , S2-CD		TCTAGACCAGAGCCAGGATATCGCCTCGCTCTGGTAAAATAAGGAGGTAAAAAATG	1835.3	304.63	7.51497	3	5.14651	0.393302	0.456783	-4.0612	-24.4	-32.281	0	-1.194	5.0138	0	(5, 34)	-17.3	6	14	5	12	3.3138	0	1.7	1	53	0.13271
5'UTR_86	D=6, H=15, P=4	1	3-CDE , 5-B		TCTAGATCCAGAGCCAGGATATCGCCTCGCTCTGGAAAAATAAGGAGGTAAAAAATG	2443.46	704.386	7.80117	3	4.51056	0.595854	0.785467	-4.535	-24.6	-32.481	0	-1.194	4.54	0	(6, 35)	-17.5	7	14	5	13	2.64	0	1.9	1	54	-0.0294411
5'UTR_87	D=8, H=15, P=4	1	2-G , 5-B		TCTAGAAATCCAGAGCCAGGATATCGCCTCGCTCTGGAAAAATAAGGAGGTAAAAAATG	5074.33	1195.89	8.53195	3	2.88677	0.509268	0.634534	-5.7612	-24.6	-32.481	0	-1.194	3.3138	0	(8, 37)	-17.5	8	15	4	12	3.3138	0	0	0	56	-0.427027
5'UTR_88	D=12, H=15, P=4	1	2-G , 4-CDEF , 5-B , S2-CD		TCTAGAAAAAAATCCAGAGCCAGGATATCGCCTCGCTCTGGAAAAATAAGGAGGTAAAAAATG	7317.41	1655.1	8.89801	3	1.90338	0.493499	0.608807	-7.828	-24.77	-32.481	0	-1.194	1.077	0.17	(12, 41)	-17.5	12	15	4	16	1.077	0	0	0	60	0.826382
5'UTR_89	D=20, H=15, P=4	1	5-B , S2-CD		TCTAGAAAAAAAAAAAAAAATCCAGAGCCAGGATATCGCCTCGCTCTGGAAAAATAAGGAGGTAAAAAATG	4410.98	1468.96	8.39185	3	3.19807	0.667991	0.925121	-9.075	-24.6	-32.481	0	-1.194	0	0	(20, 49)	-17.5	20	15	4	24	0	0	0	0	68	3.19807	Long distal binding site reduces mRNA stability.
	A 10 nt hairpin with varying distal length and constant proximal length (P=4) – mixed stem / poly-A single stranded
5'UTR_90	D=1, H=10, P=4	1	3-CDE , 5-B , S5-A		TCTAGAGGATATCGCCTCTGGCAAATAAGGAGGTAAAAAATG	2740.83	613.12	7.91602	3	4.25537	0.489358	0.602135	-4.398	-16	-23.881	0	-1.194	4.677	0	(1, 20)	-8.9	3	8	6	16	1.077	0	3.6	2	39	-0.421627
5'UTR_91	D=5, H=10, P=4	1	2-G , 5-B		TCTAGACCAGAGATATCGCTCTGGTAAAATAAGGAGGTAAAAAATG	8738.9	2468.13	9.07554	3	1.67891	0.586323	0.768006	-7.0324	-16.7	-24.581	0	-1.194	2.0426	0	(5, 24)	-9.6	5	10	4	14	2.0426	0	0	0	43	-0.363685
5'UTR_92	D=6, H=10, P=4	1	2-G , 5-B		TCTAGATCCAGAGATATCGCTCTGGAAAAATAAGGAGGTAAAAAATG	12686.4	3479.3	9.44829	3	0.850666	0.572943	0.743863	-7.5534	-16.9	-24.781	0	-1.194	1.5216	0	(6, 25)	-9.8	6	10	4	15	1.5216	0	0	0	44	-0.670934
5'UTR_93	D=12, H=10, P=4	1	2-G , 5-B		TCTAGAAAAAAATCCAGAGATATCGCTCTGGAAAAATAAGGAGGTAAAAAATG	12198.9	3420.32	9.4091	3	0.767735	0.582969	0.761915	-8.905	-17.07	-24.781	0	-1.194	-3.77476e-15	0.17	(12, 31)	-9.8	12	10	4	21	-3.77476e-15	0	0	0	50	0.767735
5'UTR_94	D=20, H=10, P=4	1	5-B		TCTAGAAAAAAAAAAAAAAATCCAGAGATATCGCTCTGGAAAAATAAGGAGGTAAAAAATG	5420.44	1456.19	8.59793	3	2.74016	0.563745	0.727509	-9.075	-16.9	-24.781	0	-1.194	0	0	(20, 39)	-9.8	20	10	4	29	0	0	0	0	58	2.74016	Long distal binding site reduces mRNA stability.
	A hairpin with varying hairpin height and constant distal length (D=6) and constant proximal length (P=2) – AU rich closing base pairs / poly-A single stranded
5'UTR_95	D=6, H=18, P=2	1	3-CDE , 5-B		TCTAGATTTCGACGCAAGCCCATATCGGGGCTTCCGTCGAAAAATAAGGAGGTAAAAAATG	2131.77	240.492	7.66471	3	4.81379	0.30768	0.341678	-3.9612	-28.1	-35.981	0	-1.194	5.1138	0	(6, 41)	-21	8	15	4	12	3.3138	0	1.8	2	58	-0.300012
5'UTR_96	D=6, H=15, P=2	1	3-CDE , 5-B		TCTAGATTTCGACGCAAGATATCGCTTCCGTCGAAAAATAAGGAGGTAAAAAATG	2564.8	273.461	7.84964	3	4.40287	0.298212	0.329789	-5.2324	-18	-25.881	0	-1.194	3.8426	0	(6, 35)	-10.9	8	13	4	14	2.0426	0	1.8	2	52	0.560269
5'UTR_97	D=6, H=12, P=2	1	3-CDE , 5-B		TCTAGATTTCGACGGATATCGCCGTCGAAAAATAAGGAGGTAAAAAATG	4540.16	440.611	8.42072	3	3.13393	0.283921	0.312179	-6.5662	-19.4	-27.281	0	-1.194	2.5088	0	(6, 29)	-12.3	8	10	4	17	0.7088	0	1.8	2	46	0.625132
5'UTR_98	D=6, H=9, P=2	1	3-CDE , 5-B , S5-A		TCTAGATTTCCGATATCGCGGAAAAATAAGGAGGTAAAAAATG	11082.9	947.851	9.31315	3	1.15093	0.267402	0.292346	-7.4662	-12.4	-20.281	0	-1.194	1.6088	0	(6, 23)	-5.3	7	8	3	17	0.7088	0	0.9	1	40	-0.457866
	A 15 nt hairpin with constant distal length (D=7) and varying proximal length – AU rich closing base pairs / poly-A single stranded
5'UTR_99	D=7, H=15, P=4	1	3-CDE , 5-B		TCTAGACTTTTCCCGCCGGATATCGCCGCCGGGAAAAAAAATAAGGAGGTAAAAAATG	4502.73	680.481	8.41244	3	3.15233	0.368853	0.422545	-6.5662	-21.9	-29.781	0	-1.194	2.5088	0	(7, 36)	-14.8	9	13	6	17	0.7088	0	1.8	2	55	0.643525
5'UTR_100	D=7, H=15, P=8	1	3-CDE , 5-B		TCTAGACTTTTCCCGCCGGATATCGCCGCCGGGAAAAAAAAAAAATAAGGAGGTAAAAAATG	10747.6	4226.13	9.28243	3	1.2192	0.762367	1.13061	-7.758	-21.9	-29.781	0	-1.194	1.317	0	(7, 36)	-14.8	8	14	9	18	0.417	0	0.9	1	59	-0.0978047
5'UTR_101	D=7, H=15, P=15	1	5-B		TCTAGACTTTTCCCGCCGGATATCGCCGCCGGGAAAAAAAAAAAAAAAAAAATAAGGAGGTAAAAAATG	10683.7	2260.11	9.27648	3	1.23243	0.469115	0.57002	-9.075	-21.9	-29.781	0	-1.194	0	0	(7, 36)	-14.8	7	15	15	22	0	0	0	0	66	1.23243
	A 9 nt hairpin with constant distal length (D=7) and varying proximal length – AU rich closing base pairs / poly-A single stranded
5'UTR_102	D=7, H=9, P=4	1	5-B		TCTAGACTTTTCGATATCGCGAAAAAAAATAAGGAGGTAAAAAATG	8958.08	3550.3	9.10031	3	1.62387	0.767151	1.14181	-8.3662	-10	-17.881	0	-1.194	0.7088	0	(7, 24)	-2.9	7	9	4	17	0.7088	0	0	0	43	0.915073
5'UTR_103	D=7, H=9, P=8	1	5-B		TCTAGACTTTTCGATATCGCGAAAAAAAAAAAATAAGGAGGTAAAAAATG	9210.48	2097.51	9.1281	3	1.56213	0.496068	0.612964	-9.075	-10	-17.881	0	-1.194	-3.77476e-15	0	(7, 24)	-2.9	7	9	8	21	-3.77476e-15	0	0	0	47	1.56213
5'UTR_104	D=7, H=9, P=15	1	5-B		TCTAGACTTTTCGATATCGCGAAAAAAAAAAAAAAAAAAATAAGGAGGTAAAAAATG	5962.18	533.748	8.69319	3	2.52849	0.273038	0.299047	-9.075	-10	-17.881	0	-1.194	0	0	(7, 24)	-2.9	7	9	15	28	0	0	0	0	54	2.52849	Long proximal binding site reduces mRNA stability.
	A 9 nt hairpin with constant distal length (D=7) and varying proximal length – AU rich closing base pairs / mixed nt single stranded
5'UTR_105	D=7, H=9, P=4	1	5-B		TCTAGACTTTTCGATATCGCGAAAAAGACTAAGGAGGTAAAAAATG	4084.49	540.606	8.31495	3	2.46894	0.338435	0.381471	-7.4662	-10.9	-17.881	0	-1.194	0.7088	0.9	(7, 24)	-2.9	7	9	4	17	0.7088	0	0	0	43	1.76014
5'UTR_106	D=7, H=9, P=12	1	3-CDE , 5-B		TCTAGACTTTTCGATATCGCGAAAAAGACAGAACAAGTAAGGAGGTAAAAAATG	3409.34	773.338	8.13428	3	3.1704	0.494568	0.610534	-7.675	-11.4	-18.681	0	-1.194	0.8	0.6	(0, 31)	-3.7	7	9	12	25	0	0	0.8	3	51	2.3704
5'UTR_107	D=7, H=9, P=20	1	3-CDE , 5-B		TCTAGACTTTTCGATATCGCGAAAAAGACAGAACAAGAACAAGACTAAGGAGGTAAAAAATG	9268.23	2392.94	9.13435	3	1.54824	0.546528	0.697419	-8.275	-10.8	-18.681	0	-1.194	0.8	0	(0, 31)	-3.7	7	9	20	33	0	0	0.8	3	59	0.748244
	Double Hairpins: H1=15 nt and H2=9 nt hairpins with constant distal length (D=6) and varying inter-hairpin space (S) and varying proximal length – GC rich closing base pairs / poly-A single stranded
5'UTR_108	D=6, H1=15, S=0, H2=9, P=0	2	5-A , 5-B		TCTAGAGGCCGACGCAAGATATCGCTTCCGTCGGCCGGCCCGATATCGCGGGCCTAAGGAGGTAAAAAATG	516.228	165.69	6.24655	3	7.96493	0.648705	0.886428	-0.114	-35.9	-43.781	0	-1.194	8.961	0	(36, 53)	-28.8	6	15	0	6	8.961	0	0	0	68	-0.996066
5'UTR_109	D=6, H1=15, S=4, H2=9, P=0	2	5-A , 5-B , S5-B		TCTAGAGGCCGACGCAAGATATCGCTTCCGTCGGCCAAACGGCCCGATATCGCGGGCCTAAGGAGGTAAAAAATG	2363.73	732.626	7.768	3	4.58428	0.630986	0.851773	-4.1844	-35.9	-43.781	0	-1.194	4.8906	0	(40, 57)	-28.8	6	15	4	10	4.8906	0	0	0	72	-0.306321
5'UTR_110	D=6, H1=15, S=8, H2=9, P=0	2	5-A , 5-B , S5-B		TCTAGAGGCCGACGCAAGATATCGCTTCCGTCGGCCAAAAAAACGGCCCGATATCGCGGGCCTAAGGAGGTAAAAAATG	7199.69	1870.96	8.88179	3	2.10942	0.549296	0.702211	-7.0324	-35.9	-43.781	0	-1.194	2.0426	0	(44, 61)	-28.8	8	9	0	14	2.0426	0	0	0	76	0.0668186
5'UTR_111	D=6, H1=15, S=12, H2=9, P=0	2	5-A , 5-B , S5-B		TCTAGAGGCCGACGCAAGATATCGCTTCCGTCGGCCAAAAAAAAAAACGGCCCGATATCGCGGGCCTAAGGAGGTAAAAAATG	15240.1	5438.6	9.63168	3	0.443165	0.705742	1.00396	-8.658	-35.9	-43.781	0	-1.194	0.417	0	(48, 65)	-28.8	12	9	0	18	0.417	0	0	0	80	0.0261647
5'UTR_112	D=6, H1=15, S=0, H2=9, P=4	2	5-A , 5-B		TCTAGAGGCCGACGCAAGATATCGCTTCCGTCGGCCGGCCCGATATCGCGGGCCAAAATAAGGAGGTAAAAAATG	1252.39	325.331	7.13281	3	5.99565	0.549133	0.701929	-4.1844	-35.9	-43.781	0	-1.194	4.8906	0	(36, 53)	-28.8	6	15	4	10	4.8906	0	0	0	72	1.10505
5'UTR_113	D=6, H1=15, S=4, H2=9, P=4	2	4-AB , 5-A , 5-B		TCTAGAGGCCGACGCAAGATATCGCTTCCGTCGGCCAAACGGCCCGATATCGCGGGCCAAAATAAGGAGGTAAAAAATG	4429.39	627.891	8.39602	3	3.18881	0.353585	0.401717	-7.0324	-35.9	-43.781	0	-1.194	2.0426	0	(40, 57)	-28.8	6	15	8	14	2.0426	0	0	0	76	1.14621
5'UTR_114	D=6, H1=15, S=8, H2=9, P=4	2	5-A , 5-B		TCTAGAGGCCGACGCAAGATATCGCTTCCGTCGGCCAAAAAAACGGCCCGATATCGCGGGCCAAAATAAGGAGGTAAAAAATG	9975.36	2087.05	9.20787	3	1.38487	0.465236	0.56396	-8.658	-35.9	-43.781	0	-1.194	0.417	0	(44, 61)	-28.8	8	9	4	18	0.417	0	0	0	80	0.96787
5'UTR_115	D=6, H1=15, S=12, H2=9, P=4	2	5-A , 5-B		TCTAGAGGCCGACGCAAGATATCGCTTCCGTCGGCCAAAAAAAAAAACGGCCCGATATCGCGGGCCAAAATAAGGAGGTAAAAAATG	14480.2	2120.76	9.58054	3	0.556805	0.36123	0.412094	-9.075	-35.9	-43.781	0	-1.194	0	0	(48, 65)	-28.8	12	9	4	22	0	0	0	0	84	0.556805
5'UTR_116	D=6, H1=15, S=0, H2=9, P=8	2	5-A , 5-B		TCTAGAGGCCGACGCAAGATATCGCTTCCGTCGGCCGGCCCGATATCGCGGGCCAAAAAAAATAAGGAGGTAAAAAATG	7669.39	1425.5	8.94499	3	1.96899	0.426312	0.504753	-7.0324	-35.9	-43.781	0	-1.194	2.0426	0	(36, 53)	-28.8	6	15	8	14	2.0426	0	0	0	76	-0.0736101
5'UTR_117	D=6, H1=15, S=4, H2=9, P=8	2	5-A , 5-B		TCTAGAGGCCGACGCAAGATATCGCTTCCGTCGGCCAAACGGCCCGATATCGCGGGCCAAAAAAAATAAGGAGGTAAAAAATG	19840.9	3775.73	9.8955	3	-0.143039	0.433693	0.515758	-8.658	-35.9	-43.781	0	-1.194	0.417	0	(40, 57)	-28.8	6	15	12	18	0.417	0	0	0	80	-0.560039
5'UTR_118	D=6, H1=15, S=8, H2=9, P=8	2	4-AB , 5-A , 5-B		TCTAGAGGCCGACGCAAGATATCGCTTCCGTCGGCCAAAAAAACGGCCCGATATCGCGGGCCAAAAAAAATAAGGAGGTAAAAAATG	21675.8	4026.62	9.98395	3	-0.339579	0.42614	0.504499	-9.075	-35.9	-43.781	0	-1.194	0	0	(44, 61)	-28.8	8	9	8	22	0	0	0	0	84	-0.339579
5'UTR_119	D=6, H1=15, S=12, H2=9, P=8	2	5-A , 5-B		TCTAGAGGCCGACGCAAGATATCGCTTCCGTCGGCCAAAAAAAAAAACGGCCCGATATCGCGGGCCAAAAAAAATAAGGAGGTAAAAAATG	24839.2	6717.57	10.1202	3	-0.642274	0.566691	0.732727	-9.075	-35.9	-43.781	0	-1.194	0	0	(48, 65)	-28.8	12	9	8	26	0	0	0	0	88	-0.642274
5'UTR_120	D=6, H1=15, S=0, H2=9, P=12	2	5-A , 5-B		TCTAGAGGCCGACGCAAGATATCGCTTCCGTCGGCCGGCCCGATATCGCGGGCCAAAAAAAAAAAATAAGGAGGTAAAAAATG	11685.6	1580.23	9.36611	3	1.03327	0.343047	0.38759	-8.658	-35.9	-43.781	0	-1.194	0.417	0	(36, 53)	-28.8	6	15	12	18	0.417	0	0	0	80	0.616269
5'UTR_121	D=6, H1=15, S=4, H2=9, P=12	2	5-A , 5-B		TCTAGAGGCCGACGCAAGATATCGCTTCCGTCGGCCAAACGGCCCGATATCGCGGGCCAAAAAAAAAAAATAAGGAGGTAAAAAATG	21395.2	3764.57	9.97092	3	-0.310627	0.409824	0.480541	-9.075	-35.9	-43.781	0	-1.194	0	0	(40, 57)	-28.8	6	15	16	22	0	0	0	0	84	-0.310627
5'UTR_122	D=6, H1=15, S=8, H2=9, P=12	2	5-A , 5-B		TCTAGAGGCCGACGCAAGATATCGCTTCCGTCGGCCAAAAAAACGGCCCGATATCGCGGGCCAAAAAAAAAAAATAAGGAGGTAAAAAATG	22578	8232.89	10.0247	3	-0.430189	0.717957	1.0304	-9.075	-35.9	-43.781	0	-1.194	0	0	(44, 61)	-28.8	8	9	12	26	0	0	0	0	88	-0.430189
5'UTR_123	D=6, H1=15, S=12, H2=9, P=12	2	4-AB , 5-A , 5-B		TCTAGAGGCCGACGCAAGATATCGCTTCCGTCGGCCAAAAAAAAAAACGGCCCGATATCGCGGGCCAAAAAAAAAAAATAAGGAGGTAAAAAATG	18928.2	4678.18	9.84841	3	-0.0384022	0.528298	0.666277	-9.075	-35.9	-43.781	0	-1.194	0	0	(48, 65)	-28.8	12	9	12	30	0	0	0	0	92	-0.0384022
	Triple Hairpins: H1=9nt, H2=15 nt, and H3=9 nt hairpins with constant distal length (D=6) and varying inter-hairpin spaces (S) and varying proximal length – GC rich closing base pairs / poly-A single stranded
5'UTR_124	D=6, H1=9, S=4, H2=15, S=4, H3=9, P=4	3	4-AB , 5-A , 5-B		TCTAGACGCCGGCAACACCCGGCGAAAAGGCCGACGCAAGATATCGCTTCCGTCGGCCAAACGGCCCGATATCGCGGGCCAAAATAAGGAGGTAAAAAATG	4121.49	1030.53	8.32397	3	3.3489	0.53307	0.674358	-7.0324	-46	-53.881	0	-1.194	2.0426	0	(62, 79)	-38.9	4	9	4	14	2.0426	0	0	0	98	1.3063
5'UTR_125	D=6, H1=9, S=8, H2=15, S=8, H3=9, P=8	3	4-AB , 5-A , 5-B , S5-B		TCTAGACGCCGGCAACACCCGGCGAAAAAAAAGGCCGACGCAAGATATCGCTTCCGTCGGCCAAAAAAACGGCCCGATATCGCGGGCCAAAAAAAATAAGGAGGTAAAAAATG	17786.2	3377.46	9.78618	3	0.0998736	0.433012	0.514739	-9.075	-46	-53.881	0	-1.194	0	0	(70, 87)	-38.9	8	9	8	22	0	0	0	0	110	0.0998736
5'UTR_126	D=6, H1=9, S=12, H2=15, S=12, H3=9, P=12	3	4-AB , 5-A , 5-B		TCTAGACGCCGGCAACACCCGGCGAAAAAAAAAAAAGGCCGACGCAAGATATCGCTTCCGTCGGCCAAAAAAAAAAACGGCCCGATATCGCGGGCCAAAAAAAAAAAATAAGGAGGTAAAAAATG	15917.1	3715.49	9.67515	3	0.346576	0.505536	0.628399	-9.075	-46	-53.881	0	-1.194	0	0	(78, 95)	-38.9	12	9	12	30	0	0	0	0	122	0.346576
	Quadruple Hairpins: H1=15nt, H2=9nt, H3=15 nt, and H4=9 nt hairpins with constant distal length (D=6) and varying inter-hairpin spaces (S) and varying proximal length – GC rich closing base pairs / poly-A single stranded
5'UTR_127	D=6, H1=15, S=4, H2=9, S=4, H3=15, S=4, H4=9, P=4	4	4-AB , 5-A , 5-B , S5-B		TCTAGACCCGCTCCCTTCCAACACGAACGGAGCGGGAAAACGCCGGCAACACCCGGCGAAAAGGCCGACGCAAGATATCGCTTCCGTCGGCCAAACGGCCCGATATCGCGGGCCAAAATAAGGAGGTAAAAAATG	3778.3	1071.33	8.23703	3	3.54208	0.588149	0.771336	-7.0324	-63.9	-71.781	0	-1.194	2.0426	0	(96, 113)	-56.8	4	9	4	14	2.0426	0	0	0	132	1.49948
5'UTR_128	D=6, H1=15, S=8, H2=9, S=8, H3=15, S=8, H4=9, P=8	4	4-AB , 5-A , 5-B		TCTAGACCCGCTCCCTTCCAACACGAACGGAGCGGGAAAAAAAACGCCGGCAACACCCGGCGAAAAAAAAGGCCGACGCAAGATATCGCTTCCGTCGGCCAAAAAAACGGCCCGATATCGCGGGCCAAAAAAAATAAGGAGGTAAAAAATG	15275.8	3674.71	9.63403	3	0.437957	0.517371	0.647956	-9.075	-63.9	-71.781	0	-1.194	0	0	(108, 125)	-56.8	8	9	8	22	0	0	0	0	148	0.437957
5'UTR_129	D=6, H1=15, S=12, H2=9, S=12, H3=15, S=12, H4=9, P=12	4	4-AB , 5-A , 5-B		TCTAGACCCGCTCCCTTCCAACACGAACGGAGCGGGAAAAAAAAAAAACGCCGGCAACACCCGGCGAAAAAAAAAAAAGGCCGACGCAAGATATCGCTTCCGTCGGCCAAAAAAAAAAACGGCCCGATATCGCGGGCCAAAAAAAAAAAATAAGGAGGTAAAAAATG	16842.4	5090.01	9.73165	3	0.221032	0.618496	0.827841	-9.075	-63.9	-71.781	0	-1.194	0	0	(120, 137)	-56.8	12	9	12	30	0	0	0	0	164	0.221032
	Multiple Hairpins (2, 3, and 4 hairpins) with constant distal length (D=12) and constant inter-hairpin spaces (S=0) and constant proximal length (P=4) – GC rich closing base pairs / poly-A single stranded
5'UTR_130	D=12, H1=9, S=0, H2=15, P=4	2	4-CDEF , 5-A , 5-B		TCTAGAAAAAACGGCCCGATATCGCGGGCCTCCAGAGCCAGGATATCGCCTCGCTCTGGAAAAATAAGGAGGTAAAAAATG	3631.6	613.784	8.19743	3	3.63008	0.398313	0.463935	-5.658	-36.2	-44.081	0	-1.194	3.417	0	(12, 29)	-29.1	12	9	0	18	0.417	3	0	0	78	0.213077
5'UTR_131	D=12, H1=15, S=0, H2=9, S=0, H3=15, P=4	3	4-CDEF , 5-A , 5-B		TCTAGAAAAAAACGCGCTCGCATCCAACACGATCCGAGCGCGGGCCCGATATCGCGGGCCTCCAGAGCCAGGATATCGCCTCGCTCTGGAAAAATAAGGAGGTAAAAAATG	1162.81	168.696	7.05859	3	6.16057	0.358979	0.409027	-0.9612	-52.6	-60.481	0	-1.194	8.1138	0	(12, 41)	-45.5	12	15	0	12	3.3138	4.8	0	0	108	-1.95323
5'UTR_132	D=12, H1=9, S=0, H2=15, S=0, H3=9, S=0, H4=15, P=4	4	4-CDEF , 5-A , 5-B		TCTAGAAAAAAACGCGGCCAACACGCCGCGCGCGCTCGCATCCAACACGATCCGAGCGCGGGCCCGATATCGCGGGCCTCCAGAGCCAGGATATCGCCTCGCTCTGGAAAAATAAGGAGGTAAAAAATG	1017.23	223.245	6.92484	3	6.45776	0.482306	0.590854	-0.858	-63	-70.881	0	-1.194	8.217	0	(12, 29)	-55.9	12	9	0	18	0.417	7.8	0	0	126	-1.75924
	Double Hairpins: H1=15 nt hairpin (AU rich closing base pair) and H2=9 nt hairpin (GC rich closing base pair) with varying distal length and varying inter-hairpin space (S) and varying proximal length / poly-A single stranded
5'UTR_133	D=12, H=15, S=1, H=9, P=1	2	5-A , 5-B , S5-B		TCTAGAAAAAAAGACTAGAGGGCCATATCGGGCGCTCTAGTCAGGCCCGATATCGCGGGCCATAAGGAGGTAAAAAATG	2845.9	781.493	7.95364	3	4.17179	0.573515	0.744888	-4.635	-37.7	-45.581	0	-1.194	4.44	0	(12, 41)	-30.6	12	15	1	13	2.64	1.8	0	0	76	-0.268215
5'UTR_134	D=1, H=15, S=12, H=9, P=1	2	5-A , 5-B		TCTAGACCGGGCCATATCGGGCGCGGTCTGGCAAAAAAAAAAAGGCCCGATATCGCGGGCCATAAGGAGGTAAAAAATG	2766.63	813.925	7.92539	3	4.23456	0.605487	0.803338	-8.8734	-38.6	-46.481	0	-1.194	0.2016	0	(43, 60)	-31.5	12	9	1	19	0.2016	0	0	0	76	4.03296
5'UTR_135	D=1, H=15, S=1, H=9, P=12	2	5-A , 5-B		TCTAGACCGGGCCATATCGGGCGCGGTCTGGCGGCCCGATATCGCGGGCCAAAAAAAAAAAATAAGGAGGTAAAAAATG	6317.51	1777.27	8.75108	3	2.39986	0.584516	0.764721	-8.8734	-38.6	-46.481	0	-1.194	0.2016	0	(32, 49)	-31.5	1	9	12	19	0.2016	0	0	0	76	2.19826
	Reference mRNA - No Hairpin with constant single stranded length (proximal length) – / poly-A single stranded
5'UTR_136	No-HP, P=8	0	S2 , 5-B		TCTAGAAAAAAAAATAAGGAGGTAAAAAATG	18603.9	1711.81	9.83113	3	0	0.276603	0.303321	-7.0324	-7.1	-14.981	0	-1.194	2.0426	0	(-,-)	0	0	0	14	14	2.0426	0	0	0	28	-2.0426
